# Supplementary material for: Identification of PKS-NRPS Hybrid Metabolites in Marine-Derived Penicillium oxalicum
Source: Mar Drugs. 2022 Aug 16;20(8):523. doi: 10.3390/md20080523 (PMC9409647; doi:10.3390/md20080523)
Supplement: Supplementary file 1 [file marinedrugs-20-00523-s001.zip]

Archive with 1 entries (1 files):
- marinedrugs-1784987-supplementary.pdf
